# Supplementary material for: A comprehensive investigation of the reaction behaviorial features of coke with different CRIs in the simulated cohesive zone of a blast furnace
Source: PLoS One. 2021 Jan 11;16(1):e0245124. doi: 10.1371/journal.pone.0245124 (PMC7799840; doi:10.1371/journal.pone.0245124)
Supplement: S1 File — (ZIP) [file pone.0245124.s001.zip]

Archive with 4 entries (3 files):
- supporting files/
- supporting files/Information of Coke A and Coke B.docx
- supporting files/S1 Fig.tif
- supporting files/supporting.docx
